# Supplementary material for: Efficient AntiMycolata Agents by Increasing the Lipophilicity of Known Antibiotics through Multicomponent Reactions
Source: Antibiotics (Basel). 2023 Jan 3;12(1):83. doi: 10.3390/antibiotics12010083 (PMC9854905; doi:10.3390/antibiotics12010083)
Supplement: Supplementary file 1 [file antibiotics-12-00083-s001.zip]

Archive with 2 entries (2 files):
- Supporting Info I.pdf
- Supporting Info II PhysChem Features SwissADME.xlsx
